# Supplementary material for: Spherical Trihedral Metallo-Borospherene with Asymmetric Triangles in Boron Framework
Source: Nanomaterials (Basel). 2025 Nov 16;15(22):1728. doi: 10.3390/nano15221728 (PMC12655609; doi:10.3390/nano15221728)
Supplement: Supplementary file 1 [file nanomaterials-15-01728-s001.zip]

Archive with 1 entries (1 files):
- nanomaterials-3953217-supplementary.pdf
